# Supplementary material for: NBL1 Reduces Corneal Fibrosis and Scar Formation after Wounding
Source: Biomolecules. 2023 Oct 24;13(11):1570. doi: 10.3390/biom13111570 (PMC10669476; doi:10.3390/biom13111570)
Supplement: Supplementary file 1 [file biomolecules-13-01570-s001.zip]

Archive with 1 entries (1 files):
- biomolecules-2556930-supplementary.pdf
